# Supplementary material for: Anion-Binding Properties of Short Linear Homopeptides
Source: Int J Mol Sci. 2024 May 11;25(10):5235. doi: 10.3390/ijms25105235 (PMC11121566; doi:10.3390/ijms25105235)
Supplement: Supplementary file 1 [file ijms-25-05235-s001.zip]

Archive with 1 entries (1 files):
- ijms-3003235-supplementary.pdf
